# Supplementary material for: Antimicrobial resistance, virulence associated genes and phylogenetic background versus plasmid replicon types: the possible associations in avian pathogenic Escherichia coli (APEC)
Source: BMC Vet Res. 2022 Nov 30;18:421. doi: 10.1186/s12917-022-03496-x (PMC9710092; doi:10.1186/s12917-022-03496-x)
Supplement: Supplementary file 1 — Additional file 1: Supplementary 1. Correlation coefficients for significant associations (p < 0.05) among genomic criteria (virulence types, phylotypes, plasmid types) with AMR (phenotypic and ESBL genes). [file 12917_2022_3496_MOESM1_ESM.xlsx]

## Sheet: Sheet1
Supplementary 1. Correlation coefficients for significant associations (p < 0.05) among genomic criteria (virulence types, phylotypes, plasmid types) with AMR (phenotypic and ESBL genes).
Spearsman’s rho		AMR										Inc-types														Phylogroups							Virulotyping						ESBL genes
		TE	SXT	ENR	FF	Neo	FR	GM	AMC	CZ	MDR	P	I1	B/O	K/B	FIB	FIC	HI2	A/C	FIA	HI1	L/M	N	Frep	F group	A	B1	B2	C	D	E	F	iroN	pmpT	hlyF	iss	iutA	V. score	CTX	TEM	OXA	Phenotypic_ESBL
AMR	TE	*	0.619	0.478			0.259				0.746											-0.342																0.168
	SXT	0.619	*	0.696	0.265						0.746											-0.342
	ENR	0.478	0.696	*							0.587	0.264								-0.249
	FF		0.265		*	0.397	-0.246				0.35						-0.337												0.268
	Neo				0.397	*											-0.417		0.338										0.413										-0.368
	FR	0.259			-0.246		*				0.259																											-0.131		-0.309
	GM							*				0.293	0.258																0.296
	AMC								*									0.31
	CZ									*																													0.304
	MDR	0.746	0.746	0.587	0.35		0.259				*									-0.259		-0.342
Inc-types	P			0.264				0.293				*	0.449
	I1							0.258				0.449	*														-0.447		0.339							0.294				0.366		0.239
	B/O													*					0.316
	K/B														*					0.255
	FIB															*				0.334					0.432													0.093
	FIC				-0.337	-0.417											*								0.57	-0.263						0.426						-0.135	0.307
	HI2								0.31									*														0.279
	A/C					0.338								0.316					*							0.302							-0.408	-0.517	-0.517		-0.298	-0.259	-0.322
	FIA			-0.249							-0.259				0.255	0.334				*					0.432									-0.359	-0.359			-0.287	-0.244			-0.255
	HI1																				*													-0.471	-0.471			-0.151
	L/M	-0.342	-0.342								-0.342											*								0.375
	N																						*			0.398												-0.11
	Frep																							*
	F group															0.432	0.57			0.432					*
Phylogroups	A																-0.263		0.302				0.398			*							-0.279	-0.403	-0.403		-0.34	-0.16
	B1												-0.447														*									-0.404		-0.234
	B2																											*
	C				0.268	0.413		0.296					0.339																*
	D																					0.375								*									0.531			0.301
	E																														*
	F																0.426	0.279														*	-0.279
virulotyping	iroN																		-0.408							-0.279						-0.279	*	0.494	0.494	0.413	0.28	0.763
	ompT																		-0.517	-0.359	-0.471					-0.403							0.494	*	1	0.454	0.649	0.477
	hlyF																		-0.517	-0.359	-0.471					-0.403							0.494	1	*	0.454	0.649	0.477
	iss												0.294														-0.404						0.413	0.454	0.454	*		0.804
	iutA																		-0.298							-0.34							0.28	0.649	0.649		*	0.453
	v.sc	0.168					-0.131									0.093	-0.135		-0.259	-0.287	-0.151		-0.11			-0.16	-0.234						0.763	0.477	0.477	0.804	0.453	*		0.145
ESBL	CTX					-0.368				0.304							0.307		-0.322	-0.244										0.531									*
	TEM						-0.309						0.366																									0.145		*
	OXA																																								*
	Phenotypic_ESBL												0.239							-0.255										0.301
